# Supplementary material for: Self-Healing of a Covalently Cross-Linked Polymer Electrolyte Membrane by Diels-Alder Cycloaddition and Electrolyte Embedding for Lithium Ion Batteries
Source: Polymers (Basel). 2021 Nov 27;13(23):4155. doi: 10.3390/polym13234155 (PMC8659245; doi:10.3390/polym13234155)
Supplement: Supplementary file 1 [file polymers-13-04155-s001.zip]

Archive with 1 entries (1 files):
- polymers-1422928-supplementary.pdf
